# Supplementary material for: Measuring affective symptoms of depression in aphasia: development of an accessible ecological momentary assessment tool
Source: Qual Life Res. 2026 Jun 6;35(7):175. doi: 10.1007/s11136-026-04292-y (PMC13242487; doi:10.1007/s11136-026-04292-y)
Supplement: Supplementary file 3 — Supplementary Material 3 [file 11136_2026_4292_MOESM3_ESM.xlsx]

## Sheet: Sheet1
PWA01
Item	SAD	PROUD	DETERMINED	LIKE A FAILURE	INTERESTED
Initial impressions	sad, depressed	celebrating	"good feeling", strong, arrow	looks sad	"book, reading"
Scale rating if feeling X RIGHT NOW	3, 4, 5	2	3	4	2
Scale rating if NOT feeling X RIGHT NOW	1	3, then 2	2, then 3	2	3
Did PWA understand item? (Y/N)	Y	Y/N (unclear)	hard to understand	Y	Y/N (unclear)
Time period	last week (received pet cancer diagnosis)	this week and last week	last week	no specific time period	right now
Notes/interpretations from TA					likes the word interested, but the picrture (reading a book) does not resonate
Problems with the item	N	N	N	N	focused on specific elements of the visual for interested rather than the emotion
Interpretation of the scale	3rd face is "sad"
Interpretation of RIGHT NOW	thought about themself and their mood in that moment
X/day EMA	concerned with the lack of follow through for 5x/day. 3x/day is better
Notes/interpretations from TA	thought about their life and personal experiences when answering the questions
Additional comments
PWA02
Item	SAD	PROUD	DETERMINED	LIKE A FAILURE	INTERESTED
Initial impressions	"down in the dumps"	"happy"	"proud"	"sad"	"happy"
Scale rating if feeling X RIGHT NOW	5	1	2	5	1
Scale rating if NOT feeling X RIGHT NOW	1	5	5	1	4
Did PWA understand item? (Y/N)	Y	Y	Y	Y	Y
Time period	earlier today	SKIPPED	earlier today	this week and the past	SKIPPED
Notes/interpretations from TA	thought about their life and personal experiences when answering the questions
Problems with the item	N	N	N	N	N
Interpretation of the scale	felt that the scale captured each emotion and they were able to find the answer they wanted.
Interpretation of RIGHT NOW	thought about themself in that moment
X/day EMA	preferred less than 5x/day (5x/day feels repetitive)
Additional comments
PWA03
Item	SAD	PROUD	DETERMINED	LIKE A FAILURE	INTERESTED
Initial impressions	sad, depressed, "worry", crying	"yay" success	"striving for", prize, bold, anxious	looks sad, failing yourself/family, related to depression, frustration, embarassed, mad	"engulfed", engaged in the book, indulging, involved, interested
Scale rating if feeling X RIGHT NOW	4,5	1	2	5	2
Scale rating if NOT feeling X RIGHT NOW	2	4	3, 4	between 1 and 2	3
Did PWA understand item? (Y/N)	Y	Y	Y	Y	Y
Time period	right now	past week, yesterday	right now	right now
Notes/interpretations from TA	thought about their life and personal experiences when answering the questions
Problems with the item	N	N	it was hard to think of an emotion for this picture, easier to just describe the picture	they would prefer having a face between 1 and 2.	N
Interpretation of the scale	1st face happy, 2nd "whatever", 3rd is "yeah ok, whatever" 4th a little sad and "getting through the day", 5th is "sad, pooped",
Interpretation of RIGHT NOW	thought about themself and their mood in that moment
X/day EMA	they could answer them 5x/day but worried about not having time (3x is better)
Additional comments	more than 5 emotions could be helpful, but keep scale to 5 faces to limit choices, they would be more willing to do the EMA if it comes in an app, not an email
PWA04
Item	SAD	PROUD	DETERMINED	LIKE A FAILURE	INTERESTED
Initial impressions	depressed	champion	strong	embarrassed feeling, looks sad, defeat, disappointed	reading
Scale rating if feeling X RIGHT NOW	4, 5	2	between 2 and 3	5	2
Scale rating if NOT feeling X RIGHT NOW	2	4	between 3 and 4	between 2 and 3	between 3 and 4
Did PWA understand item? (Y/N)	seemed to understand, but said the questions felt hard	medium to understand	Y	Y	Y/N (unclear) – focused on specific elements in the picture
Time period	right now	a long time ago and earlier today	no specific time period	right now	right now
Notes/interpretations from TA	could answer them 5x/day but worried about not having time (3x is better)
Problems with the item	would prefer a face between 1-2 for NOT sad (not "giddy", just simple smile)	N	Thinks motivated is a better word	More than 5 emotions, but keep scale to 5 faces to limit choices
Interpretation of the scale	1st face happy, 2nd "whatever", 3rd is "yeah ok, whatever" 4th a little sad and "getting through the day", 5th is "sad, pooped",
Interpretation of RIGHT NOW	thought about themself and their mood in that moment
X/day EMA	could answer them 5x/day but worried about not having time (3x is better)
Additional comments	more than 5 emotions could be helpful, but keep scale to 5 faces to limit choices. They would be more willing to do the EMA if it comes in an app, not an email
PWA05
Item	SAD	PROUD	DETERMINED	LIKE A FAILURE	INTERESTED
Initial impressions		"yay"	points out the arrow, "go go"		[draws book]
Scale rating if feeling X RIGHT NOW	2	2	2	2	2
Scale rating if NOT feeling X RIGHT NOW	2	4	4	2	3
Did PWA understand item? (Y/N)	Y/N (unclear), but said easy to understand	medium to understand	easy-medium to understand	Y/N (unclear)	Y
Time period	earlier today	SKIPPED	right now, earlier today	right now	right now (showed researchers the audiobook they are listening to)
Notes/interpretations from TA	talked about their own current emoitons rather than answering the question	proud feels like accomplishment, having things to look forward to		looks sad
Problems with the item	didn't really answer the queston, answered 2nd face for feeling sad and not feeling sad	N	N	may have misunderstood question because answered 2nd face for feeling ke a failure and for not feeling like a failure	focused on the specific elements of the book/reading rather than the general feeling of interested
Interpretation of the scale	circled 2 to indicate how they are feeling now, not sure if understood, repeatedly showed not feeling sad
Interpretation of RIGHT NOW	drew a smiley face to indicate that right now, he feels pretty good
X/day EMA	1-2x/week
PWA06
Item	SAD	PROUD	DETERMINED	LIKE A FAILURE	INTERESTED
Initial impressions	"frustration"	"aiming to"	"aiming", "talking", "reading"	SKIPPED	"happy"
Scale rating if feeling X RIGHT NOW	5	3	3	SKIPPED	1
Scale rating if NOT feeling X RIGHT NOW	1, 2	SKIPPED	SKIPPED	SKIPPED	SKIPPED
Did PWA understand item? (Y/N)	Y/N (unclear) – seemed to understand the item but was heavily focused on current mental state	Y/N (unclear) – seemed to understand the item but was heavily focused on current mental state	Y/N (unclear) – seemed to understand the item but was heavily focused on current mental state	SKIPPED	Y/N (unclear) – seemed to understand the item but was heavily focused on current mental state
Time period	SKIPPED	SKIPPED	SKIPPED	SKIPPED	SKIPPED
Notes/interpretations from TA	found questions to be easy to understand, thinking about communication difficulties		thought about frustration (post-stroke) when thinking of feeling determined	SKIPPED	thought about things they are interested in (e.g., reading, mountains)
Problems with the item	SKIPPED	SKIPPED	SKIPPED	SKIPPED	SKIPPED
Interpretation of the scale	SKIPPED
Interpretation of RIGHT NOW	SKIPPED
X/day EMA	could "never" answer questions like these 5x a day. 3x a day is more reasonable
Additional comments	Very focused on their current state of feeling sad while answering the questions, questions were skipped or they did not answer questions due to distress
PWA07
Item	SAD	PROUD	DETERMINED	LIKE A FAILURE	INTERESTED
Initial impressions	"sad"	"happy"	"hard to put into words"	"sad"	"happy"
Scale rating if feeling X RIGHT NOW	4, 5 (more 5)	1, 2	1, 2, 3	3, 4, 5	1, 2
Scale rating if NOT feeling X RIGHT NOW	1, 2	4, 5	3, 4, 5	2, 3	3, 4
Did PWA understand item? (Y/N)	Y	Y	Y/N (unclear) – harder to understand because it was harder to talk about feeling proud compared to the previous emotions	medium to understand	medium/hard to understand
Time period	multiple time periods	earlier today	multiple time periods	no specific time period	no specific time period
Notes/interpretations from TA	thought about things that are difficult for them when answering the questions	thought about things to feel proud about every day	thought about things that make them feel determined every day		no particular time period they were thinking about, focused on how they were feeling in the current moment
Problems with the item	needed clarifcation & additional prompting to use the scale	N	N	N	N
Interpretation of the scale	interpreted middle image as "blah"
Interpretation of RIGHT NOW	thought about themself in that moment
X/day EMA	could do 5x a day but would prefer less (3x is better)
Additional comments
PWA08
Item	SAD	PROUD	DETERMINED	LIKE A FAILURE	INTERESTED
Initial impressions	crying	proud and "you good", star, "good job"	stairs and "proud of myself" and "I made it", looks proud	looks sad, "why did this happen?"	happy, "reading is good for me", pleased
Scale rating if feeling X RIGHT NOW	5	1	1	5	2
Scale rating if NOT feeling X RIGHT NOW	2	"sad"	4	2	3
Did PWA understand item? (Y/N)	Y	Y	"kind of hard" to understand	Y	medium to understand
Time period	earlier today, right now	SKIPPED	SKIPPED	right now	earlier today, right now
Notes/interpretations from TA		not feeling proud is a sad feeling		"failure and brain"
Problems with the item	N	N	N	N	N
Interpretation of the scale	scale looks "sad, happy and everything" "laughing loud and funny" for first one
Interpretation of RIGHT NOW	thought about the emotions they feel day-to-day when thinking of what right now means. They were feeling sad in that moment,
X/day EMA	Yes, she could answer questions like these 5x a day.
Additional comments
PWA09
Item	SAD	PROUD	DETERMINED	LIKE A FAILURE	INTERESTED
Initial impressions	unfocused, very sad	graduated, happy	"Keeping up", staying on the path	associated with school	"he's happy because he's concentrating"
Scale rating if feeling X RIGHT NOW	5	1, 2	2	4, 5	2
Scale rating if NOT feeling X RIGHT NOW	5	4, 5	3	1, 2	3, 4
Did PWA understand item? (Y/N)	Y/N (unclear) – medium to understand	medium to understand	medium to understand	medium to understand	SKIPPED
Time period	right now	right now	earlier today	right now	right now
Notes/interpretations from TA	answered about their own current emotions rather than actual question	proud feels like accomplishment		thought about how to not become a failure
Problems with the item	N	N	N	N	N
Interpretation of the scale	5th face is "horrible" [mood]
Interpretation of RIGHT NOW	SKIPPED
X/day EMA	question not understood
Additional comments	required additional explanation for using the pictorial rating scale to rate their mood
PWA10
Item	SAD	PROUD	DETERMINED	LIKE A FAILURE	INTERESTED
Initial impressions	related to not talking well, covering face	"feels good", "triumphant"	getting from one point to the other	associated with teaching	in school, some books are "good/terrible"
Scale rating if feeling X RIGHT NOW	4, 5	1, 2	1, 2	4	1, 2
Scale rating if NOT feeling X RIGHT NOW	1, 2	4, 5	4, 5	1	4, 5
Did PWA understand item? (Y/N)	Y	Y	Y	Y	Y
Time period	right now	right now	right now	right now	right now
Notes/interpretations from TA	sad related to giving up, people not understanding them	celebrating	no matter what happens, you gotta do it, getting from point A to point B	"terrible" but getting better, thinking about their own personal life
Problems with the item	N	N	N	N	the picture for interested did not resonate with them
Interpretation of the scale	1st/2nd are "very nice," 3 is not very good, 4 is "aww" and 5 is "terrible"
Interpretation of RIGHT NOW	showed hands very close together indicating a small segment of time, refering to a specific moment in the present
X/day EMA	Would do more than 5x/day (7x/day) makes them feel accomplished
Additional comments
PWA11
Item	SAD	PROUD	DETERMINED	LIKE A FAILURE	INTERESTED
Initial impressions	sad	good feeling, succeeding in school		"sad because he flunked", frustrated	interested, happy
Scale rating if feeling X RIGHT NOW	4, 5	1, 2		5	1, 2
Scale rating if NOT feeling X RIGHT NOW	1, 2	3, 4		1	3, 4
Did PWA understand item? (Y/N)	Y	Y/N (unclear)		SKIPPED	SKIPPED
Time period	Y/N (unclear) -- said "I'm happy" to indicate his current mood	Y/N (unclear)		Y/N (unclear)	Y/N (unclear)
Notes/interpretations from TA	talked about their own current emotions when answering the questions	proud feels like accomplishment		did not think the picture looks like "failure", looks like "try again/try another way"
Problems with the item	N/A	confusion over the question asked for clarification		N/A	N/A
Interpretation of the scale	PWA experiences sadness for a couple days or a week before returning to normal, says feeling happy right now/ 1st face is happy, 3rd is middle, 5th is sad
Interpretation of RIGHT NOW	SKIPPED
X/day EMA	would prefer less than 5x/day. 3-4x/day would be better
Additional comments	confusion over the question "what time period were you thinking about" and answered with how he was feeling in that moment
PWA12
Item	SAD	PROUD	DETERMINED	LIKE A FAILURE	INTERESTED
Initial impressions	sad feels like lethargy	strong, trophy	related to effort, "im here"	looks "bad"
Scale rating if feeling X RIGHT NOW	4	2	2	3	2
Scale rating if NOT feeling X RIGHT NOW	2	3	3	3	3
Did PWA understand item? (Y/N)	Y	Y	Y	not sure if understood	Y
Time period	did not think about a specific time period	all time periods	all time periods	the distant past ("years ago")	all time periods
Notes/interpretations from TA					1st face looks like "laughing", wrote "audiobook" in chat (thinking about personal interests)
Problems with the item	N	N	N	does not think the picture shows feeling like a failure, thinks that's too severe	N
Interpretation of the scale	1st face looks like "laughing, excited," 2 is "good" PWA would pick 4 if they were at a "funeral", 5 looks suicidal. "hospital", PWA says he feels 2nd face 80% of the time
Interpretation of RIGHT NOW	thinking about how he is feeling at that moment when he thinks of what right now means, "I'm happy" to indicate that he feels happy right now
X/day EMA	would prefer less than 5x a day (5x/day feels repetitive)
Additional comments	Noted that how many times a day someone could answer these questions is dependent on the person
PWA13
Item	SAD	PROUD	DETERMINED	LIKE A FAILURE	INTERESTED
Initial impressions	wrote "worry" and "angry"	"happy"	initially interpreted image as a bad feeling (ffocused on the stairs being difficult), agreed it shows someone who feels determined, "certainty"	thought about feeling sad, gave a thumbs down, and indicated it's a negative feeling	drew hearts, wrote "happy", held up "talk" and "audible" (thinking about their interst in reading), wrote "bad speak talk" when thinking about not feeling interested (less interested in something when it's challenging for them like speaking)
Scale rating if feeling X RIGHT NOW	4	1	1, 2	4	2
Scale rating if NOT feeling X RIGHT NOW	2	4	1, 2	1	3
Did PWA understand item? (Y/N)	Y	Y	Y/N (unclear) – selected same faces (1,2) as he did for feeling determined	Y	Y/N (unclear) – found the more abstract questions like "what does interested mean to you" to be harder to answer
Time period	last week	this week		this week	this week
Notes/interpretations from TA	thought about feeling frustrated when they think of feeling sad, color-coding the faces is helpful (another way to indicate how they're feeling)	answered the questions using scale	answered the questions using scale	thought about personal experiences like failing to speak
Problems with the item	N	N	N	N	N
Interpretation of the scale	Initially thinking and commenting on how they are currently feeling when they see the scale, mood isn't always black/white, sometimes it can be in the middle of between the face choices, often referenced the colors of the faces to indicate which face they choose
Interpretation of RIGHT NOW	not sure if they understood the questiosn. Held up 'uncertain' and talked about mood being "on/off"
X/day EMA	less than 5x a day. Would rather do 1-3x/week
Additional comments
PWA14
Item	SAD	PROUD	DETERMINED	LIKE A FAILURE	INTERESTED
Initial impressions	"crying", "frustration", "depression"	proud feels like an accomplishment	"accomplishing a goal"	related to not accomplishing	related to more general hobbies
Scale rating if feeling X RIGHT NOW	4, 5	1 (2, 3, 4 when initially asked)	2	4, 5	2
Scale rating if NOT feeling X RIGHT NOW	1, 2	3, 4, maybe 5	3, 4	1, 2	3
Did PWA understand item? (Y/N)	Y	Y	Y	Y	medium to understand
Time period	did not think about a specific time period	last week	did not think about a specific time period	did not think about a specific time period	did not think about a specific time period
Notes/interpretations from TA		you can be happy but not proud			interested looks content
Problems with the item	said the picture looks more like frustration than sadness	said 2, 3, 4 looks proud but also said 3, 4, 5 looks not proud	N	N	there are beter words for the visual (e.g., happy, engaged, pleasant)
Interpretation of the scale	2nd face looks happy/content, 3rd face is "blah, I don't know"
Interpretation of RIGHT NOW	thinking about being in the "present", "zoom meeting" (refering to what she is doing right now)
X/day EMA	YES , enthusastic about 5x/day
Additional comments	was not thinking of anything specific while answering the questions
PWA15
Item	SAD	PROUD	DETERMINED	LIKE A FAILURE	INTERESTED
Initial impressions	"bad"	"happy"	"up", "getting to the top"	"sad"	thought image shows a positive emotion
Scale rating if feeling X RIGHT NOW	5	1	1	5	2
Scale rating if NOT feeling X RIGHT NOW	1	5	SKIPPED	1	3
Did PWA understand item? (Y/N)	Y	Y	Y	Y	Y
Time period	right now	right now	SKIPPED	right now	right now
Notes/interpretations from TA	thought about the physical appearance of sadness (e.g., crying)	thought about their life and personal experiences	thought about wanting to do something or try something	"getting an F...a bad feeling"	thought about their life and personal experiences
Problems with the item	N	N	N	N	N
Interpretation of the scale	felt that they found an answer in the scale for each emotion
Interpretation of RIGHT NOW	thought about themself and their mood in that moment
X/day EMA	agreed they could answer questions like these 5x a day
Additional comments
